# Supplementary material for: Ternary Mixture of Azoxystrobin, Boscalid and Pyraclostrobin Disrupts the Gut Microbiota and Metabolic Balance of Honeybees (Apis cerana cerana)
Source: Int J Mol Sci. 2023 Mar 10;24(6):5354. doi: 10.3390/ijms24065354 (PMC10049333; doi:10.3390/ijms24065354)
Supplement: Supplementary file 1 [file ijms-24-05354-s001.zip › Table S1.xlsx]

## Sheet: Sheet1
Table S1. Primer sequences used for quantitative RT-qPCR analysis
Gene	Gene ID	Forward primer 5'–3'	Reserve primer 5'–3'	Product length (bp)	Function
abaecin	108002218	CAGCGTTCGCATATGTACCA	GACCAGGAAACGTTGGAAAC	72	antimicrobial peptide
apidaecin	108000468	TTTTGCCTTAGCAATTCTTGTTA	GCAGGTTGAGTAGGCGGATCT	81	antimicrobial peptide
defensin1	107993803	CTGCACCTGTTGAGGATGAA	GCGCAAGCACTGTCATTGAC	127	antimicrobial peptide
hymenoptaecin	107993492	ATATCCCGTCTCGTTTCCGA	TCCCAAACTCGAAGCCTGCA	201	antimicrobial peptide
cyp4c3	107997912	ACTGCGACTAGCGTATCGTG	TTGCGATGAGCGGTGTTACT	193	cytochrome P450
cyp4g15	108000423	CCACCTGTACCCCTTATCGC	CGAGAATGGCACAAATGCGT	213	cytochrome P450
cyp6a2	108003994	CAGACTCTCCCCAATATTCA	TCGATGGGCTCATTTTTTTC	120	cytochrome P450
cyp9e2	108004119	CCCCAGAAGCACGACAGATT	CGATCTTCTCTCCCGTCTGC	130	cytochrome P450
β-actin	107999330	TTCTTGCGGTGTCTCTTTGC	CTTTGCACATACCGGAGCCA	142	Reference genes
